# Supplementary material for: The effect of repeated laser stimuli to ink-marked skin on skin temperature—recommendations for a safe experimental protocol in humans
Source: PeerJ. 2016 Jan 14;4:e1577. doi: 10.7717/peerj.1577 (PMC4715456; doi:10.7717/peerj.1577)
Supplement: Supplemental Information 1 — Average temperature data for healthy (denoted 0) and CLBP (denoted 1) at pre-block and post-block testing, for 3 blocks. [file peerj-04-1577-s001.xlsx]

## Sheet: IR temp data set 231115
ID	Healthy0Pt1	Age	Sex	Wk1FraPre1Avg	Wk1FraPost1Avg	Wk1FraPre2Avg	Wk1FraPost2Avg	Wk1FraPre3Avg	Wk1FraPost3Avg	Wk1BackPre1Avg	Wk1BackPost1Avg	Wk1BackPre2Avg	Wk1BackPost2Avg	Wk1BackPre3Avg	Wk1BackPost3Avg
32	0	31	0	32	31.8	32.1	32.6	31.9	32.4	34.6	34.1	34.3	34.1	34.6	34.1
33	0	54	0	32.8	33.1	31.9	32.4	32.1	32.4	32.1	31.8	31.8	31.7	32	31.6
35	0	57	0	33.4	33.8	33.1	33.9	32.8	33.8	33.9	33.9	34.1	33.9	34	33.8
38	0	39	1	33.8	33.5	33.5	33	32.4	32.1	33.3	33.8	33.6	34	32.4	32.5
40	0	33	1	33.2	33.5	33.3	33.2	31.9	32.5	34.8	35	35	34.3	34.5	34.3
41	0	58	1	31.4	31.8	31.2	31.7	31.3	31.6	33.7	33.2	33.8	33	33.7	33
52	0	59	0	31.3	31.6	32.5	32.6	32.1	32.6	34	33.6	33.9	33.7	34.2	33.9
61	0	29	0	30.4	31	30.5	31	30.8	30.9	33.9	33.9	34.4	34.2	34.6	35
62	0	49	1	30.2	31.2	30.3	31.2	30.9	32.1	32.1	31.6	31.6	31.5	32.2	32.1
63	0	62	1	32.6	32.4	33.2	33.1	33.1	33.1	32.7	32.6	32.9	33	32.7	33
64	0	54	1	30.6	31.7	31.4	31.5	29.8	30.9	31.7	31.2	32.1	31.2	31.9	31.5
51	0	72	1	33.6	33.9	32.3	33	32.4	33.2	33.4	33.1	33.2	33.3	33.1	33.4
34	1	67	0	33.2	33.6	33.8	33.8	33.3	33.7	32	31.8	31.4	31.3	31.4	31.9
36	1	66	1	33.3	33.9	33.3	33.7	33.6	33.7	33.9	33.9	33.9	34.3	34	34.5
39	1	42	1	31.9	32	32.3	32.8	31.5	31.9	32.8	32.4	32.2	32.2	32.2	32.2
42	1	25	1	28.5	29.4	29.7	29.9	29.5	29.8	29.8	29.8	29.8	30.3	30.6	30.7
43	1	66	0	32.3	32.6	31.3	31.8	30.8	31.7	31.9	32.2	32	32.1	32	31.9
44	1	38	1	33.5	33.3	32.8	32.8	32.1	32.5	33.8	34.3	34.3	33.7	33.5	33.9
49	1	52	0	31.3	31.4	30.6	31	30.9	31.2	32.5	32.2	32	31.9	32	31.9
50	1	40	0	32.7	33.2	33.2	33.5	32.9	33.5	34.1	34.2	33.8	34	34.3	34.3
53	1	63	1	32.7	33.1	33	33.4	32.9	33.4	34.2	34.5	34.1	33.8	33.9	34
54	1	29	0	32.1	33.1	32.5	33.1	32.3	33.2	32.5	32.1	32.6	32.1	32.1	32.5
55	0	35	1	32.1	32.3	31.8	32.3	31.1	31.9	30.6	31.6	32.4	32.5	32.1	32.2
56	1	45	1	32.2	33.5	33	34.3	33.3	34.5	34	34.4	34.7	34.5	34.7	34.4
57	1	22	1	31.4	31.7	31.1	31.8	31.2	31.6	33.9	33.1	33.9	33.8	33.4	33.6
58	1	19	1	31.8	31	31	31.2	31.4	31.3	33.9	33.4	33.4	33.3	33.6	33.4
65	1	25	0	32.5	33.1	33	33.1	33.2	33.3	33	33	33	32.9	33.6	33.2
66	1	42	0	34.1	34.5	34.4	34.9	34.9	35	31.5	31.6	32.5	32.4	32.6	32.6
